# Supplementary material for: Loss of BAP1 Expression Is Very Rare in Pancreatic Ductal Adenocarcinoma
Source: PLoS One. 2016 Mar 16;11(3):e0150338. doi: 10.1371/journal.pone.0150338 (PMC4794169; doi:10.1371/journal.pone.0150338)
Supplement: S1 Table — (XLSX) [file pone.0150338.s001.xlsx]

## Sheet: TMA - Adeno - JA
AGE	SEX	Tumour Size (mm)	Overall stage	Vascular invasion	Perineural growth	Grade	BAP 1 IHC
54	F	-	2	Present	Present	2	Positive BAP1 expression
61	F	-	2	-	-	2	Positive BAP1 expression
63	F	-	2	-	-	3	Positive BAP1 expression
78	F	-	2	-	Present	2	Positive BAP1 expression
56	F	40	2	Present	Present	2	Positive BAP1 expression
60	F	30	2	-	-	2	Positive BAP1 expression
69	F	-	2	Present	-	3	Positive BAP1 expression
65	M	35	1	-	-	1	Positive BAP1 expression
72	M	32	2	-	Present	2	Positive BAP1 expression
81	F	40	2	-	-	2	Positive BAP1 expression
66	M	13	1	-	-	1	Positive BAP1 expression
56	F	18	2	Present	Present	2	Positive BAP1 expression
77	M	25	2	-	Present	2	Positive BAP1 expression
70	F	30	2	-	-	2	Positive BAP1 expression
69	F	30	2	Absent	Present	2	Positive BAP1 expression
47	M	60	2	-	Present	1	Positive BAP1 expression
58	M	50	2	Present	Present	3	Positive BAP1 expression
72	F	60	2	Present	-	3	Positive BAP1 expression
78	F	40	2	-	Present	2	Positive BAP1 expression
70	F	30	2	-	Present	2	Positive BAP1 expression
68	F	-	2	-	-	3	Positive BAP1 expression
77	F	35	2	-	Absent	3	Positive BAP1 expression
64	F	20	2	-	-	2	Positive BAP1 expression
77	F	70	2	Present	Present	2	Positive BAP1 expression
72	M	70	2	Absent	Present	3	Positive BAP1 expression
79	F	30	2	-	-	2	Positive BAP1 expression
74	F	30	2	Present	Present	2	Positive BAP1 expression
28	M	45	4	Present	Present	3	Positive BAP1 expression
64	F	45	2	-	Present	2	Positive BAP1 expression
71	F	25	2	-	Present	2	Positive BAP1 expression
54	F	25	2	-	Present	3	Positive BAP1 expression
71	F	-	2	-	Present	999	Positive BAP1 expression
71	M	30	2	-	-	2	Positive BAP1 expression
75	M	-	2	Present	Present	3	Positive BAP1 expression
69	F	35	2	Present	Present	2	Positive BAP1 expression
66	M	50	2	Present	Present	2	Positive BAP1 expression
78	F	30	2	Absent	Present	2	Positive BAP1 expression
69	F	-	2	Present	Present	2	Positive BAP1 expression
45	M	18	2	Present	Present	2	Positive BAP1 expression
75	F	30	2	Present	Present	2	Positive BAP1 expression
71	F	24	2	Absent	Present	2	Positive BAP1 expression
73	F	75	2	-	-	3	Positive BAP1 expression
80	F	25	2	-	Present	2	Positive BAP1 expression
79	F	28	2	-	Present	1	Positive BAP1 expression
69	F	40	2	-	-	2	Positive BAP1 expression
63	F	31	2	Absent	Present	2	Positive BAP1 expression
70	F	55	4	Present	Present	3	Positive BAP1 expression
74	F	15	2	Present	Present	2	Positive BAP1 expression
77	F	-	2	-	Absent	1	Positive BAP1 expression
72	F	7	2	-	-	2	Positive BAP1 expression
73	M	42	2	Present	-	2	Positive BAP1 expression
77	F	40	1	Absent	Absent	1	Positive BAP1 expression
72	M	30	2	Present	-	3	Positive BAP1 expression
66	F	-	2	-	Present	2	Positive BAP1 expression
80	M	40	2	Absent	Present	2	Positive BAP1 expression
49	M	-	2	-	-	2	Positive BAP1 expression
69	F	22	2	Present	Absent	3	Positive BAP1 expression
72	F	35	2	Absent	Absent	3	Positive BAP1 expression
74	F	35	2	-	Present	2	Positive BAP1 expression
68	F	35	2	-	Present	2	Positive BAP1 expression
79	F	40	2	Present	Present	2	Positive BAP1 expression
42	F	45	2	Present	Present	2	Positive BAP1 expression
81	F	20	2	Absent	Absent	2	Positive BAP1 expression
69	M	40	2	-	-	2	Positive BAP1 expression
60	M	20	2	Present	Present	2	Positive BAP1 expression
69	F	22	2	-	-	2	Positive BAP1 expression
68	M	36	2	Present	Present	3	Positive BAP1 expression
74	M	40	2	-	Present	3	Positive BAP1 expression
57	M	22	2	-	Present	2	Positive BAP1 expression
70	F	50	2	Present	Present	2	Positive BAP1 expression
60	F	35	2	Absent	Absent	2	Positive BAP1 expression
71	M	55	2	Present	Present	2	Positive BAP1 expression
67	F	30	2	Present	Present	3	Positive BAP1 expression
75	F	30	2	-	Present	1	Positive BAP1 expression
68	M	35	2	Present	Present	2	Positive BAP1 expression
78	M	55	4	-	-	2	Positive BAP1 expression
82	F	50	2	-	-	2	Positive BAP1 expression
80	M	35	2	Present	Present	3	Positive BAP1 expression
66	F	30	2	-	Present	2	Positive BAP1 expression
75	F	16	2	Absent	Present	2	Positive BAP1 expression
67	M	45	2	Present	Absent	2	Positive BAP1 expression
71	M	15	3	Present	Present	2	Positive BAP1 expression
40	F	50	2	-	Present	3	Positive BAP1 expression
63	F	30	2	Present	Present	3	Positive BAP1 expression
81	F	-	2	Absent	Present	2	Positive BAP1 expression
70	M	27	2	-	-	2	Positive BAP1 expression
86	F	30	2	-	-	2	Positive BAP1 expression
79	F	40	2	Present	Present	2	Positive BAP1 expression
81	F	30	2	Absent	Absent	2	Positive BAP1 expression
76	F	26	2	Present	Present	3	Positive BAP1 expression
72	M	16	3	Present	-	2	Positive BAP1 expression
79	F	25	2	-	Present	3	Positive BAP1 expression
64	F	50	2	Absent	Absent	2	Positive BAP1 expression
75	M	25	2	Present	Present	3	Positive BAP1 expression
76	M	6	2	Absent	Present	2	Positive BAP1 expression
76	F	30	2	Absent	Present	2	Positive BAP1 expression
77	M	70	1	Absent	Absent	999	Positive BAP1 expression
77	F	30	2	Absent	Absent	3	Positive BAP1 expression
79	F	25	2	-	-	2	Positive BAP1 expression
78	M	30	2	-	-	999	Positive BAP1 expression
69	F	100	3	Absent	Present	3	Positive BAP1 expression
54	F	-	2	Present	-	2	Positive BAP1 expression
77	M	50	4	-	-	2	Positive BAP1 expression
81	F	52	2	Present	Present	2	Positive BAP1 expression
65	F	18	2	Present	Present	2	Positive BAP1 expression
61	M	25	2	-	-	2	Positive BAP1 expression
69	F	35	2	Absent	Present	2	Positive BAP1 expression
53	F	60	3	Present	Present	2	Positive BAP1 expression
87	M	45	2	Present	Absent	2	Positive BAP1 expression
59	F	25	2	Present	Present	2	Positive BAP1 expression
67	F	60	2	Absent	Present	1	Positive BAP1 expression
62	F	42	2	Present	Present	2	Positive BAP1 expression
67	M	30	2	Present	Present	2	Positive BAP1 expression
56	M	80	3	Present	Absent	4	Positive BAP1 expression
55	M	40	2	Present	Present	2	Positive BAP1 expression
65	M	13	2	Absent	absent	1	Positive BAP1 expression
69	M	25	2	Present	Present	3	Positive BAP1 expression
67	M	25 adenocarcinoma; 30 cystic neoPlasm	2	Absent	Present	1	Positive BAP1 expression
57	M	43	2	Absent	Present	2	Positive BAP1 expression
80	F	13	2	Present	Present	2	Positive BAP1 expression
65	M	40	2	Absent	Present	2	Positive BAP1 expression
67	M	33	2	Present	Present	2	Positive BAP1 expression
56	M	15	2	Absent	Absent	3	Positive BAP1 expression
61	M	20	2	Absent	Present	2	Positive BAP1 expression
66	M	?70	4	Absent	Present	2	Positive BAP1 expression
69	F	33	4	Present	Present	3	Positive BAP1 expression
58	F	80	2	Absent	Present	2	Positive BAP1 expression
75	F	30	2	Present	Present	2	Positive BAP1 expression
83	M	67	4	Absent	Absent	4	Positive BAP1 expression
68	F	28	2	Absent	Present	2	Positive BAP1 expression
81	F	25	2	Present	Present	2	Positive BAP1 expression
64	M	40	2	Present	absent	2	Positive BAP1 expression
75	F	30	2	Present	Present	3	Positive BAP1 expression
69	F	25	3	Present	Present	3	Positive BAP1 expression
68	M	55	2	Present	Present	2	Positive BAP1 expression
73	F	50	2	Present	Present	2	Positive BAP1 expression
70	M	35	2	Present	Present	2	Positive BAP1 expression
62	M	61	2	Present	Present	2	Positive BAP1 expression
71	M	40	4	Present	Present	3	Positive BAP1 expression
81	F	19	2	Present	absent	2	Positive BAP1 expression
69	M	35	2	Present	Present	1	Positive BAP1 expression
65	M	25	2	Present	Present	2	Positive BAP1 expression
49	M	100	2	Present	Present	3	Positive BAP1 expression
58	F	25	2	Present	Present	2	Positive BAP1 expression
75	M	30	2	Absent	Present	2	Positive BAP1 expression
68	F	20	2	Present	Present	1	Positive BAP1 expression
64	F	19	2	Present	Present	3	Positive BAP1 expression
65	M	55	2	Present	Present	2	Positive BAP1 expression
34	M	80	1	Absent	absent	4	Positive BAP1 expression
60	F	45	2	Absent	Present	2	Positive BAP1 expression
81	M	90	2	Present	Present	2	Positive BAP1 expression
47	F	100	999	-	-	3	Positive BAP1 expression
76	F	30	2	Present	Present	2	Positive BAP1 expression
49	F	45	2	Absent	Present	2	Positive BAP1 expression
63	M	70	2	Present	Present	3	Positive BAP1 expression
58	F	35	2	Present	Present	2	Positive BAP1 expression
47	F	45	2	Absent	absent	2	Positive BAP1 expression
65	M	37	2	Present	Present	3	Positive BAP1 expression
84	F	30	4	Present	Present	3	Positive BAP1 expression
64	M	40	2	Absent	Present	2	Positive BAP1 expression
79	F	36	2	Present	Present	2	Positive BAP1 expression
63	F	20	2	Absent	Present	3	Positive BAP1 expression
57	M	35	2	Absent	Absent	2	Positive BAP1 expression
60	M	50	2	Present	Present	3	Positive BAP1 expression
87	F	40	2	Absent	Absent	3	Positive BAP1 expression
49	M	40	2	Absent	Occasional	2	Positive BAP1 expression
69	M	25	2	Absent	Present	2	Positive BAP1 expression
69	M	50	2	Present	Present and widesPread	3	Positive BAP1 expression
79	F	30	2	Present	Present focally	3	Positive BAP1 expression
79	F	45	2	Present	Present	3	Positive BAP1 expression
85	F	27	2	Present	Present	2	Positive BAP1 expression
66	F	27	2	Present	Present	2	Positive BAP1 expression
51	M	29	2	Absent	Absent	3	Positive BAP1 expression
77	F	29 , IPMN 50	2	Absent	Absent	2	Positive BAP1 expression
64	M	34	1	Absent	Absent	3	Loss of BAP1 expression
67	M	36	2	Present	Present	3	Positive BAP1 expression
74	M	40	2	Absent	Absent	2	Positive BAP1 expression
68	M	35	2	Absent	Absent	3	Positive BAP1 expression
58	M	14	2	Absent	Absent	3	Positive BAP1 expression
72	F	45	4	Absent	Very focal	2	Positive BAP1 expression
69	F	35	2	Present	Present	3	Positive BAP1 expression
71	M	35 , IPMN 50	2	Absent	Absent	2	Positive BAP1 expression
83	F	30 , IPMN 50	2	Absent	Absent	2	Positive BAP1 expression
86	F	55 , neoPlasm 45	2	Present	Present	3	Positive BAP1 expression
83	M	22	4	Present	Present	3	Positive BAP1 expression
64	M	40	2	Present	Present	3	Positive BAP1 expression
70	F	17	4	Present	Present	2	Positive BAP1 expression
66	M	30	2	Present	Absent	3	Positive BAP1 expression
73	F	50	4	Absent	Present	2	Positive BAP1 expression
71	M	34	2	Present	Present	2	Positive BAP1 expression
64	M	40	2	Present	Present	2	Positive BAP1 expression
56	F	70	2	Present	Absent	4	Positive BAP1 expression
66	M	55	2	Present	Absent	2	Positive BAP1 expression
60	M	90	3	Present	Present	3	Positive BAP1 expression
54	M	6 ,30	1	Absent	Absent	2	Positive BAP1 expression
78	F	33	2	Present	Absent	2	Positive BAP1 expression
78	M	35	2	Absent	Absent	1	Positive BAP1 expression
70	F	35	2	Present	Present	2	Positive BAP1 expression
58	M	45	2	Present	Present	2	Positive BAP1 expression
65	F	25	2	Absent	Present	2	Positive BAP1 expression
80	M	35	2	Present	Present	2	Positive BAP1 expression
72	F	35	2	Present	Present	4	Positive BAP1 expression
64	M	32	2	Present	Absent	3	Positive BAP1 expression
81	M	56	2	Present	Absent	3	Positive BAP1 expression
62	F	30	2	Absent	Present	2	Positive BAP1 expression
76	F	30	2	Present	Absent	2	Positive BAP1 expression
71	M	60	2	Present	Present	2	Positive BAP1 expression
62	F	42	2	Present	Present	3	Positive BAP1 expression
70	F	40	2	Present	Absent	2	Positive BAP1 expression
61	M	60	2	Absent	Absent	2	Positive BAP1 expression
76	M	40	2	Present	Present	3	Positive BAP1 expression
83	F	35	2	Present	Present	2	Positive BAP1 expression
63	F	33	2	Present	Present	2	Positive BAP1 expression
66	M	48	2	Present	Present	4	Positive BAP1 expression
59	F	65	2	Absent	Present	3	Positive BAP1 expression
78	F	35	4	Present	Present	3	Positive BAP1 expression
62	M	37	2	Present	Present	1	Positive BAP1 expression
72	F	40	2	Present	Present	2	Positive BAP1 expression
72	F	25	2	Present	Present	2	Positive BAP1 expression
46	M	20	2	Absent	Absent	3	Positive BAP1 expression
68	F	35	2	Present	Present	2	Positive BAP1 expression
59	M	65	2	Present	Absent	3	Positive BAP1 expression
65	M	50	2	Present	Present	3	Positive BAP1 expression
83	F	45	2	Present	Present	2	Positive BAP1 expression
79	F	31	2	Absent	Present (Perineural invasion)	2	Positive BAP1 expression
83	F	40	2	Present	Present	2	Positive BAP1 expression
70	F	23	2	Absent	Present	2	Positive BAP1 expression
68	M	17	2	Absent	Present	2	Positive BAP1 expression
84	M	50	2	Present	Absent	3	Positive BAP1 expression
75	M	30	2	Absent	Absent	3	Positive BAP1 expression
64	F	45	4	Absent	Present	2	Positive BAP1 expression
50	M	35	2	Present	Present	2	Positive BAP1 expression
67	F	50	2	Present	Present	2	Positive BAP1 expression
47	F	10	1	Absent	Absent	4	Positive BAP1 expression
58	F	45	2	Absent	Present	2	Positive BAP1 expression
68	M	20	2	Absent	Present	2	Positive BAP1 expression
72	F	32	2	Absent	Absent	1	Positive BAP1 expression
64	M	45	2	Present	Absent	2	Positive BAP1 expression
78	M	45	2	Present	present	2	Positive BAP1 expression
58	M	30	3	Present	Absent	2	Positive BAP1 expression
72	M	65	2	Absent	Absent	2	Positive BAP1 expression
56	M	60	2	Absent	Absent	2	Positive BAP1 expression
61	M	30	3	Present	Present	2	Positive BAP1 expression
77	F	25	4	Absent	Absent	999	Positive BAP1 expression
83	F	32	2	Absent	Absent	3	Positive BAP1 expression
46	F	30	2	Absent	Present	2	Positive BAP1 expression
62	F	30	2	Present	Present	2	Positive BAP1 expression
68	F	20	2	Present	Present	2	Positive BAP1 expression
76	F	25	2	Present	Present	2	Positive BAP1 expression
68	M	35	2	Absent	Present	2	Positive BAP1 expression
80	F	30	2	Absent	Present	2	Positive BAP1 expression
55	M	30	2	Absent	Present and widespread	1	Positive BAP1 expression
71	F	20	2	Absent	Absent	2	Positive BAP1 expression
65	F	35	2	Present	Present	2	Positive BAP1 expression
76	F	30	2	Present	Present	2	Positive BAP1 expression
57	F	20	2	Present	Present	1	Positive BAP1 expression
65	M	40	2	Present	Present	2	Positive BAP1 expression
57	F	35	2	Absent	Absent	2	Positive BAP1 expression
67	F	40	2	Absent	Present	2	Positive BAP1 expression
53	F	22	2	Absent	Absent	2	Positive BAP1 expression
56	F	30	2	Present	Present	3	Positive BAP1 expression
71	F	60	2	Absent	Absent	2	Positive BAP1 expression
69	M	25	2	Absent	Absent	3	Positive BAP1 expression
66	M	38	2	Absent	Present	2	Positive BAP1 expression
77	M	25	2	Absent	Absent	2	Positive BAP1 expression
59	M	100	4	Absent	Present	2	Positive BAP1 expression
59	M	35	2	Absent	Present	2	Positive BAP1 expression
71	M	35	2	Absent	Absent	2	Positive BAP1 expression
68	M	30	2	Absent	Present	2	Positive BAP1 expression
56	M	90 (all components)	2	Absent	Present	3	Positive BAP1 expression
77	M	49	2	Present	Present	2	Positive BAP1 expression
69	F	25	2	Absent	Present and widespread	3	Positive BAP1 expression
60	F	30	2	Present	Present	2	Positive BAP1 expression
77	M	50	2	Present	Present	3	Positive BAP1 expression
72	F	40	2	Present	Present	3	Positive BAP1 expression
66	M	25	2	Present	Present	2	Positive BAP1 expression
81	M	35	2	Present	Present	2	Positive BAP1 expression
77	M	38 (carcinoma), 120 (IPMN)	2	Present	Absent	3	Positive BAP1 expression
64	M	15	2	Absent	Present	2	Positive BAP1 expression
43	F	36	2	Present	Present	2	Positive BAP1 expression
72	M	20	2	Present	Absent	3	Positive BAP1 expression
68	M	38	2	Present	Present	2	Positive BAP1 expression
73	F	16	2	Absent	Present	2	Positive BAP1 expression
74	M	20	2	Absent	Present	2	Positive BAP1 expression
66	M	35	2	Present	Present	2	Positive BAP1 expression
67	F	25	2	Absent	Absent	3	Positive BAP1 expression
77	F	35	2	Present	Absent	2	Positive BAP1 expression
68	M	25	2	Absent	Present	2	Positive BAP1 expression
69	M	25	2	Present	Absent	2	Positive BAP1 expression
63	M	24	2	Absent	Present	2	Positive BAP1 expression
74	M	25	2	Present	Absent	3	Positive BAP1 expression
72	F	25	2	Present	Present	2	Positive BAP1 expression
59	F	3mm (invasive component)	2	Absent	Absent	2	Positive BAP1 expression
63	F	31	2	Present	Absent	2	Positive BAP1 expression
61	M	25	2	Present	Present	3	Positive BAP1 expression
66	F	25	2	Present	Present	2	Positive BAP1 expression
52	F	25	2	Present	Present	2	Positive BAP1 expression
76	F	40	2	Present	Present	2	Positive BAP1 expression
65	F	29	2	Present	Present	2	Positive BAP1 expression
69	M	10	2	Absent	Present	3	Positive BAP1 expression
49	F	22	2	Absent	Absent	2	Positive BAP1 expression
77	M	35	2	Absent	Present and widespread	2	Positive BAP1 expression
64	M	25	2	Present	Present	2	Positive BAP1 expression
72	F	27	2	Absent	Present	2	Positive BAP1 expression
52	F	30	2	Absent	Present	2	Positive BAP1 expression
58	M	40	2	Present	Present and widespread	2	Positive BAP1 expression
